# Supplementary material for: Meta-analysis of multidecadal biodiversity trends in Europe
Source: Nat Commun. 2020 Jul 13;11:3486. doi: 10.1038/s41467-020-17171-y (PMC7359034; doi:10.1038/s41467-020-17171-y)
Supplement: Supplementary file 4 — Supplementary Dataset 1 [file 41467_2020_17171_MOESM4_ESM.xlsx]

## Sheet: Blad1
Dataset	Site name	LTER ID	Country	Latitude	Longitude	Taxonomic group	Study length (years)	Link to the data	Notes
1	Brasschaat - De Inslag - Belgium	https://deims.org/68e6a8e5-d6d2-4c8c-91c4-10e7f87ac556	BE	51.314	4.517	Plants	17	https://deims.org/dataset/d2880df0-d272-433b-8fce-ead75e15bd29
2	Sonian Forest - Belgium	https://deims.org/0fa0d44f-5314-405f-a647-a7dda423031f	BE	50.747	4.4	Plants	17	http://doi.org/10.23728/b2share.26d9c4e64dfe486c8d2beecedacc2f0d
3	Gontrode - Aelmoeseneie Forest - Belgium	https://deims.org/4a469a86-868b-4160-b72e-10a1b4e09356	BE	50.981	3.8	Plants	17	https://deims.org/dataset/b3998b9b-7f61-495e-b489-dd1dcb73fba9
4	Scheldt Estuary and its alluvial plains – Belgium. Dataset was restricted to the lower Sea Scheldt - Belgium	https://deims.org/f64f5541-c6a5-45ff-a996-bb4e799d6736	BE	51.3	4.285	Birds	27	http://doi.org/10.23728/b2share.8d47a255ba5749e3ac169527e22f0068
5	Scheldt Estuary and its alluvial plains – Belgium. Dataset was restricted to the lower Sea Scheldt - Belgium	https://deims.org/f64f5541-c6a5-45ff-a996-bb4e799d6736	BE	51.358	4.247	Aquatic invert.	17	http://doi.org/10.23728/b2share.e55993a622a74d06a0f4e44617a46056	We computed the mean occurrence of each species in each year by summing the occurrences and dividing by the number of survey occasions.
6	National Park Hoge Kempen - Belgium	https://deims.org/dae8cf66-bdca-47db-b595-7bf6c1762e00	BE	50.931	5.626	Terrestrial invert.	34	http://doi.org/10.23728/b2share.562cd87f87ec4ea381ef8b01a9d6ac8a	We used Coleoptera data from location UTM FS8546, because it was the location with more temporally regular surveys.
7	National Park Hoge Kempen - Belgium	https://deims.org/dae8cf66-bdca-47db-b595-7bf6c1762e00	BE	50.931	5.626	Terrestrial invert.	28	http://doi.org/10.23728/b2share.b90e872bfeef4cef8bc1af14a0c99637	We used Arachnida data from location UTM FS8546, because it was the location with more temporally regular surveys.
8	Belgian coastal waters.	Non LTER site	BE	51.185	2.701	Aquatic invert.	38	https://doi.org/10.14284/201 and https://doi.org/10.14284/202
9	Belgian coastal waters.	Non LTER site	BE	51.433	2.808	Aquatic invert.	32	https://doi.org/10.14284/201 and https://doi.org/10.14284/202
10	Belgian coastal waters.	Non LTER site	BE	51.377	3.22	Aquatic invert.	38	https://doi.org/10.14284/201 and https://doi.org/10.14284/202
11	Black Sea - Bulgaria	https://deims.org/f4193165-b4de-4dc0-a5bd-7f051be25884	BG	43.422	28.528	Birds	42	http://doi.org/10.23728/b2share.ea5af584b5104dd8a09b55eb7ad73335
12	Sozopol - Black Sea - Bulgaria	https://deims.org/04c70bae-b13c-4df5-bbdb-dc2be9e9d411	BG	42.459	27.629	Birds	42	http://doi.org/10.23728/b2share.ea5af584b5104dd8a09b55eb7ad73335
13	Srebarna - Bulgaria	https://deims.org/bc7e400a-ad18-4aeb-b11e-846362983a04	BG	44.108	27.075	Birds	41	http://doi.org/10.23728/b2share.ea5af584b5104dd8a09b55eb7ad73335
14	Aleksandar Stamboliyski Reservoir - Bulgaria	Non LTER site	BG	43.088	25.074	Birds	37	http://doi.org/10.23728/b2share.ea5af584b5104dd8a09b55eb7ad73335
15	Alepu Lake complex - Bulgaria	Non LTER site	BG	42.358	27.71	Birds	42	http://doi.org/10.23728/b2share.ea5af584b5104dd8a09b55eb7ad73335
16	Arkutino Lake complex - Bulgaria	Non LTER site	BG	42.329	27.724	Birds	42	http://doi.org/10.23728/b2share.ea5af584b5104dd8a09b55eb7ad73335
17	Atanasovsko Lake complex - Bulgaria	Non LTER site	BG	42.563	27.474	Birds	42	http://doi.org/10.23728/b2share.ea5af584b5104dd8a09b55eb7ad73335
18	Black Sea coast: Dalyana – Vlas - Bulgaria	Non LTER site	BG	42.699	27.839	Birds	31	http://doi.org/10.23728/b2share.ea5af584b5104dd8a09b55eb7ad73335
19	Black Sea coast: Kamchia – Irakli - Bulgaria	Non LTER site	BG	42.865	27.899	Birds	42	http://doi.org/10.23728/b2share.ea5af584b5104dd8a09b55eb7ad73335
20	LWF Alptal - Switzerland	https://deims.org/9e1c8ec8-a407-426a-8410-05180b96e75a	CH	47.05	8.7	Plants	17	http://doi.org/10.23728/b2share.bd488d2b0ff84862b55e38b1032b1b00	We used the highest value of coverage of each taxon in each year among the surveyed strata.
21	LWF Beatenberg - Switzerland	https://deims.org/f6a6b3e0-9a39-4fe3-8ae5-24d833b8ad26	CH	46.7	7.75	Plants	15	http://doi.org/10.23728/b2share.e4fae77e7c804e1faefe4dfd5bf84c0d	We used the highest value of coverage of each taxon in each year among the surveyed strata.
22	LWF Bettlachstock - Switzerland	https://deims.org/c30ed2e5-41b0-4f2b-992c-2bd96b3cdba1	CH	47.217	7.417	Plants	17	http://doi.org/10.23728/b2share.f5c00b1daa644f26a93cd6832214387a	We used the highest value of coverage of each taxon in each year among the surveyed strata.
23	LWF Celerina - Switzerland	https://deims.org/8cb52b19-4720-4212-90f0-599375219c5b	CH	46.483	9.883	Plants	16	http://doi.org/10.23728/b2share.cf5a0a11ce1c4365a05609dd093385e2	We used the highest value of coverage of each taxon in each year among the surveyed strata.
24	LWF Chironico - Switzerland	https://deims.org/b8c789be-5fa5-42cc-b280-6e1a2b73639b	CH	46.433	8.8	Plants	16	http://doi.org/10.23728/b2share.196b3e412c954844b2692823fe363118	We used the highest value of coverage of each taxon in each year among the surveyed strata.
25	LWF Isone - Switzerland	https://deims.org/06af0bf1-7ddf-40c8-b4b8-d3602c1f9599	CH	46.117	9	Plants	16	http://doi.org/10.23728/b2share.ea8035225cb64bfeafdc5a1ed19c7266	We used the highest value of coverage of each taxon in each year among the surveyed strata.
26	LWF Jussy - Switzerland	https://deims.org/fa36576a-6409-41d4-96ae-67f2a3d7e085	CH	46.217	6.283	Plants	17	http://doi.org/10.23728/b2share.e931d3a2a7dd4dd4b7eb4cb88536af5e	We used the highest value of coverage of each taxon in each year among the surveyed strata.
27	LWF Lausanne - Switzerland	https://deims.org/e60f9991-daf7-448c-9b78-44b00be86f6d	CH	46.583	6.65	Plants	16	http://doi.org/10.23728/b2share.fa91ffce55b144ad8127e9fbc379187d	We used the highest value of coverage of each taxon in each year among the surveyed strata.
28	LWF Lens - Switzerland	https://deims.org/dda5ccfa-3fd3-447c-bf61-08a02a3d8374	CH	46.283	7.85	Plants	16	http://doi.org/10.23728/b2share.585ee43a406d4d6d95c576f5edff6956	We used the highest value of coverage of each taxon in each year among the surveyed strata.
29	LWF Nationalpark - Switzerland	https://deims.org/02ebdc77-d35c-4e19-ad7b-31a65885e7df	CH	46.65	10.217	Plants	16	http://doi.org/10.23728/b2share.d63698c2f7e34847be99f13212fb74c2	We used the highest value of coverage of each taxon in each year among the surveyed strata.
30	LWF Neunkirch - Switzerland	https://deims.org/e7c82a90-eee2-4e42-b90d-c0531a59e306	CH	47.683	8.533	Plants	17	http://doi.org/10.23728/b2share.d73ebfaf72514510878cc31951a4515a	We used the highest value of coverage of each taxon in each year among the surveyed strata.
31	LWF Novaggio - Switzerland	https://deims.org/27988972-7e28-4fc2-a5e0-8d30d0f5dabd	CH	46.017	8.833	Plants	17	http://doi.org/10.23728/b2share.f25e32fd63c745c698ec8828cbbeb25d	We used the highest value of coverage of each taxon in each year among the surveyed strata.
32	LWF Othmarsingen - Switzerland	https://deims.org/9d082cc6-3282-4469-8d7b-05fa3e13489a	CH	47.4	8.217	Plants	15	http://doi.org/10.23728/b2share.7079c16646a048659b9210004bd46830	We used the highest value of coverage of each taxon in each year among the surveyed strata.
33	LWF Visp - Switzerland	https://deims.org/f5f1ceef-2fda-40a0-8e00-4ed9ea002f0f	CH	46.283	7.85	Plants	16	http://doi.org/10.23728/b2share.a1c80aeec3fe4790addffc8c0acb3286	We used the highest value of coverage of each taxon in each year among the surveyed strata.
34	LWF Vordemwald - Switzerland	https://deims.org/064c3ef6-5aa5-4c91-bfb5-e3e07fa17059	CH	47.267	7.883	Plants	16	http://doi.org/10.23728/b2share.79c6a90046354b338d27f35313b46dc4	We used the highest value of coverage of each taxon in each year among the surveyed strata.
35	Cernis alder carr - Czech Republic	Non LTER site	CZ	48.997	14.426	Terrestrial invert.	30	http://doi.org/10.23728/b2share.72a8b6c0c2d24d31a541bc8d0f3f4448
36	Solling - Germany	https://deims.org/2d55b484-2a89-4023-be00-49829ab327f9	DE	51.765	9.58	Plants	28	http://doi.org/10.23728/b2share.14bc94b345064b8ba071cb52c9be3d4f	We used presence absence data.
37	Rhine-Main-Observatory - Germany	https://deims.org/9f9ba137-342d-4813-ae58-a60911c3abc1	DE	50.187	9.1	Aquatic invert.	15	http://doi.org/10.23728/b2share.d5b7bbbc5743466d885fb9d6fee9500a
38	Rhine-Main-Observatory - Germany	https://deims.org/9f9ba137-342d-4813-ae58-a60911c3abc1	DE	50.161	9.318	Aquatic invert.	16	http://doi.org/10.23728/b2share.d5b7bbbc5743466d885fb9d6fee9500a
39	Rhine-Main-Observatory - Germany	https://deims.org/9f9ba137-342d-4813-ae58-a60911c3abc1	DE	50.037	9.429	Aquatic invert.	15	http://doi.org/10.23728/b2share.d5b7bbbc5743466d885fb9d6fee9500a
40	Lange Bramke - Germany	https://deims.org/8e24d4f8-d6f6-4463-83e9-73cac2fd3f38	DE	51.86	10.418	Plants	28	http://doi.org/10.23728/b2share.6446610229654073854b39a756b2f8c6	We used presence absence data.
41	North Sea Benthos Observatory - Germany	https://deims.org/50946250-c0fa-41b0-a917-17d2a3992eee	DE	54.833	5.583	Aquatic invert.	21	http://doi.org/10.23728/b2share.8503b586c66d40299b85f74df637aec9
42	Müggelsee - Germany	https://deims.org/b9ad5ea6-80ab-4007-a4a1-8370236904d1	DE	52.44	13.65	Plankton	21	https://fred.igb-berlin.de/data/package/535; DOI: 10.18728/536.0	Phytoplankton data.
43	Müggelsee - Germany	https://deims.org/b9ad5ea6-80ab-4007-a4a1-8370236904d1	DE	52.44	13.65	Plankton	21	https://fred.igb-berlin.de/data/package/535; DOI: 10.18728/536.0	Zooplankton data.
44	National Park Hunsrück-Hochwald - Germany	https://deims.org/6d2f8953-afae-4449-b45e-9ae4e4606d31	DE	49.706	7.101	Aquatic invert.	21	http://doi.org/10.23728/b2share.c50776a0a8bc491c905d5928a1a80c3d	To ensure consistency within the time series, we used the data of 1 sample per year from March to August
45	Nørholm Hede - Denmark	https://deims.org/b356da08-15ac-42ad-ba71-aadb22845621	DK	55.68	8.605	Plants	91	http://doi.org/10.23728/b2share.d4037ff5a1fe4a20b28ead7010cf74ba	We used data from plots: 9, 8, 13, 14 and 15 because they were the most regularly surveyed during the study period. We computed the trends of the biodiversity metrics independently for those 5 plots, and then we combined those trends using meta-analysis mixed models (see main text).
46	Ordesa y Monte Perdido / Huesca ES - Spain	https://deims.org/829a2bcc-79d6-462f-ae2c-13653124359d	ES	42.608	0.029	Plants	26	http://doi.org/10.23728/b2share.af3e88642fcb4a968c449b262c6ed506	We used only data in the exclosures.
47	Ebro Delta - Spain	https://deims.org/73357ac9-5294-4570-9007-4dc949a6f70a	ES	40.571	0.654	Birds	24	http://hdl.handle.net/10261/211284	We used only data from 1993 to 2016 because all studied species were surveyed in that period.
48	Bothnian Bay LTSER Platform - Finland	https://deims.org/5a34d4da-f278-4c4c-8cc9-ec5854df54e0	FI	63.067	21.7	Terrestrial invert.	23	http://doi.org/10.23728/b2share.c9399a3ccb61450aaf58042b88a142fd
49	Bothnian Bay LTSER Platform - Finland	https://deims.org/5a34d4da-f278-4c4c-8cc9-ec5854df54e0	FI	63.891	22.939	Terrestrial invert.	22	http://doi.org/10.23728/b2share.c9399a3ccb61450aaf58042b88a142fd
50	Bothnian Bay LTSER Platform - Finland	https://deims.org/5a34d4da-f278-4c4c-8cc9-ec5854df54e0	FI	63.904	23.947	Terrestrial invert.	24	http://doi.org/10.23728/b2share.c9399a3ccb61450aaf58042b88a142fd
51	Bothnian Bay LTSER Platform - Finland	https://deims.org/5a34d4da-f278-4c4c-8cc9-ec5854df54e0	FI	65.04	24.565	Terrestrial invert.	23	http://doi.org/10.23728/b2share.c9399a3ccb61450aaf58042b88a142fd
52	Bothnian Bay LTSER Platform - Finland	https://deims.org/5a34d4da-f278-4c4c-8cc9-ec5854df54e0	FI	65.906	24.452	Terrestrial invert.	22	http://doi.org/10.23728/b2share.c9399a3ccb61450aaf58042b88a142fd
53	Helsinki Metropolitan Area HMA-LTSER - Finland	https://deims.org/35e3775a-88bc-483f-aed0-b614ce7736e2	FI	60.322	24.519	Terrestrial invert.	21	http://doi.org/10.23728/b2share.c9399a3ccb61450aaf58042b88a142fd
54	Lake Päijänne LTER - Finland	https://deims.org/28a399bc-e90f-43c2-a17d-2556b9644868	FI	62.616	26.346	Terrestrial invert.	24	http://doi.org/10.23728/b2share.c9399a3ccb61450aaf58042b88a142fd
55	Lake Päijänne LTER - Finland	https://deims.org/28a399bc-e90f-43c2-a17d-2556b9644868	FI	61.92	25.72	Terrestrial invert.	19	http://doi.org/10.23728/b2share.c9399a3ccb61450aaf58042b88a142fd
56	Lake Päijänne LTER - Finland	https://deims.org/28a399bc-e90f-43c2-a17d-2556b9644868	FI	62.192	25.861	Terrestrial invert.	18	http://doi.org/10.23728/b2share.c9399a3ccb61450aaf58042b88a142fd
57	Lammi LTER, Southern Boreal Aquatic and Terrestrial Long-Term Ecological Research Area - Finland	https://deims.org/a43d31c8-6219-4ab8-ac41-6088cb56b12b	FI	61.054	25.043	Terrestrial invert.	24	http://doi.org/10.23728/b2share.c9399a3ccb61450aaf58042b88a142fd
58	Western Gulf of Finland LTER site WelFin - Finland	https://deims.org/c763fa3d-ca06-4d88-8c59-9d56cb70f4f2	FI	59.844	23.241	Terrestrial invert.	21	http://doi.org/10.23728/b2share.c9399a3ccb61450aaf58042b88a142fd
59	Hyytiälä SMEAR II LTER - Finland	https://deims.org/663dac80-211d-4c19-a356-04ee0da0f0eb	FI	61.97	23.36	Terrestrial invert.	23	http://doi.org/10.23728/b2share.c9399a3ccb61450aaf58042b88a142fd
60	Kilpisjärvi LTSER - Finland	https://deims.org/97212f1a-e226-4a9b-9261-10d9e4bd49f5	FI	69.039	20.824	Terrestrial invert.	24	http://doi.org/10.23728/b2share.c9399a3ccb61450aaf58042b88a142fd
61	Oulanka Research Station (Oulanka LTER) - Finland	https://deims.org/f81f30bb-6e2b-4a11-9b65-266fee2ae330	FI	66.335	29.334	Aquatic invert.	15	http://doi.org/10.23728/b2share.870425755c4447249e3bf43a38b1bb1c
62	Oulanka Research Station (Oulanka LTER) - Finland	https://deims.org/f81f30bb-6e2b-4a11-9b65-266fee2ae330	FI	66.223	29.128	Aquatic invert.	15	http://doi.org/10.23728/b2share.870425755c4447249e3bf43a38b1bb1c
63	Oulanka Research Station (Oulanka LTER) - Finland	https://deims.org/f81f30bb-6e2b-4a11-9b65-266fee2ae330	FI	66.382	29.427	Aquatic invert.	15	http://doi.org/10.23728/b2share.870425755c4447249e3bf43a38b1bb1c
64	Oulanka Research Station (Oulanka LTER) - Finland	https://deims.org/f81f30bb-6e2b-4a11-9b65-266fee2ae330	FI	66.382	29.58	Aquatic invert.	15	http://doi.org/10.23728/b2share.870425755c4447249e3bf43a38b1bb1c
65	Oulanka Research Station (Oulanka LTER) - Finland	https://deims.org/f81f30bb-6e2b-4a11-9b65-266fee2ae330	FI	66.208	29.163	Aquatic invert.	15	http://doi.org/10.23728/b2share.870425755c4447249e3bf43a38b1bb1c
66	Oulanka Research Station (Oulanka LTER) - Finland	https://deims.org/f81f30bb-6e2b-4a11-9b65-266fee2ae330	FI	66.213	29.402	Aquatic invert.	15	http://doi.org/10.23728/b2share.870425755c4447249e3bf43a38b1bb1c
67	Oulanka Research Station (Oulanka LTER) - Finland	https://deims.org/f81f30bb-6e2b-4a11-9b65-266fee2ae330	FI	66.379	29.424	Aquatic invert.	15	http://doi.org/10.23728/b2share.870425755c4447249e3bf43a38b1bb1c
68	Oulanka Research Station (Oulanka LTER) - Finland	https://deims.org/f81f30bb-6e2b-4a11-9b65-266fee2ae330	FI	66.191	29.136	Aquatic invert.	15	http://doi.org/10.23728/b2share.870425755c4447249e3bf43a38b1bb1c
69	Oulanka Research Station (Oulanka LTER) - Finland	https://deims.org/f81f30bb-6e2b-4a11-9b65-266fee2ae330	FI	66.338	29.518	Aquatic invert.	15	http://doi.org/10.23728/b2share.870425755c4447249e3bf43a38b1bb1c
70	Oulanka Research Station (Oulanka LTER) - Finland	https://deims.org/f81f30bb-6e2b-4a11-9b65-266fee2ae330	FI	66.217	29.391	Aquatic invert.	15	http://doi.org/10.23728/b2share.870425755c4447249e3bf43a38b1bb1c
71	Värriö Research Station (Värriö LTER) - Finland	https://deims.org/b471311f-e819-4f6f-bbae-1ac86cd9777f	FI	67.755	29.61	Terrestrial invert.	32	http://doi.org/10.23728/b2share.5934dc9a2c1b4f6aae0426019b833317
72	Kolari Field Site - Finland	https://deims.org/98a3b631-fcb0-4482-8572-6fee28691a39	FI	67.278	23.765	Terrestrial invert.	18	http://doi.org/10.23728/b2share.c9399a3ccb61450aaf58042b88a142fd
73	LTSER Zone Atelier Armorique - France	https://deims.org/31e67a47-5f15-40ad-9a72-f6f0ee4ecff6	FR	48.6	-1.533	Plants	24	http://doi.org/10.23728/b2share.f87c5e9c27e940ee9b98900e302f0bb8	Data are reported as presence/absence in plots that were surveyed in three landscape types. For each landscape:year we computed the frequency of occurrence of each species in the plots, and used that value to compute biodiversity metrics. We then combined the obtained biodiversity trends obtained for the three landscape types using meta-analysis mixed models (see main text).
74	LTSER Zone Atelier Plaine et Val de Sevre - France	https://deims.org/08a263dc-8b7b-4ebb-8fbc-7e0dc9eab7f5	FR	46.183	0.467	Birds	23	http://doi.org/10.23728/b2share.2a46c2ea61de4007ac716b351ff0379f
75	LTSER Zone Atelier Plaine et Val de Sevre - France	https://deims.org/08a263dc-8b7b-4ebb-8fbc-7e0dc9eab7f5	FR	46.183	0.467	Mammals	23	http://doi.org/10.23728/b2share.a7bd4c6675d644878d0dd31cd0c2ea8d
76	LTSER Zone Atelier Pyrénées Garonne - France	https://deims.org/e5cf07bb-f849-4034-babe-ff0a47cbc33a	FR	43.16	0.51	Birds	38	http://doi.org/10.23728/b2share.87b3a25811cc49b3ab3b84d2cf297601
77	Kiskun Restoration Experiments, KISKUN LTER - Hungary	https://deims.org/c7a1d72c-7296-49e7-813a-890a11cf0ae9	HU	46.877	19.407	Plants	21	http://doi.org/10.23728/b2share.1e767b5c6c8140a589a995a947bc1967	We used presence/absence data. We computed the trends of the biodiversity metrics for the two sites separately and then we combined them using meta-analysis mixed models (see main text).
78	Ramat Hanadiv (RHD) - Israel	https://deims.org/72f45e87-4e2d-4ea2-8bc9-4ddfac67a2a7	IS	32.55	34.933	Birds	17	http://doi.org/10.23728/b2share.1b0a96253aed4201a2d311113aac3c67
79	IT12-Northern Adriatic Sea - Italy	https://deims.org/92fd6fad-99cd-4972-93bd-c491f0be1301	IT	45.25	12.77	Plankton	16	http://doi.org/10.23728/b2share.11815089ed3d4435b4b20c27cf885310
80	Laguna di Venezia - Italy	https://deims.org/f7d94927-17be-4d3d-9810-e3c9bc91829c	IT	45.42	12.26	Plankton	20	http://doi.org/10.23728/b2share.9932daa8c4ba49448b2bf39da3fba66b
81	Appennino centrale: Gran Sasso d'Italia - Italy	https://deims.org/c0738b00-854c-418f-8d4f-69b03486e9fd	IT	42.447	13.555	Plants	32	http://doi.org/10.23728/b2share.09505dde70504570b4827eb70a6e7df3	We computed the trends of the biodiversity metrics for "dry grassland" and "snow bed" separately. Then we combined them using meta-analysis mixed models (see main text).
82	Val Masino LOM1 - Italy	https://deims.org/68a5673c-9172-48cc-88e5-b9408b203309	IT	46.237	9.552	Plants	16	https://deims.org/68a5673c-9172-48cc-88e5-b9408b203309	We analysed the data of subplots 4, 6, 7 and 9, as they were surveyed during the whole period. We used the maximum coverage of each species across the 4 strata to compute the biodiversity metrics.
83	Renon BOL1 - Italy	https://deims.org/5d32cbf8-ab7c-4acb-b29f-600fec830a1d	IT	46.588	11.435	Terrestrial invert.	19	http://doi.org/10.23728/b2share.5045f5f29aa44ee89442540949a4c0f4
84	Collelongo-Selva Piana ABR1 - Italy	https://deims.org/9b1d144a-dc37-4b0e-8cda-1dda1d7667da	IT	41.861	13.575	Plants	18	https://deims.org/dataset/28fe3227-fb9f-4e73-9a2a-30c07e90104d	We analysed the data of subplots 4, 6, 7 and 9, as they were surveyed during the whole period. We used the maximum coverage of each species across the 4 strata to compute the biodiversity metrics.
85	Piano Limina CAL1 - Italy	https://deims.org/d35d5417-d167-4137-97d1-c62ae4bc580b	IT	38.423	16.183	Plants	18	http://doi.org/10.23728/b2share.b37aa33aa37b4ad09cad17c1509e6c19	We analysed the data of subplots 4, 6, 7 and 9, as they were surveyed during the whole period. We used the maximum coverage of each species across the 4 strata to compute the biodiversity metrics.
86	Monte Rufeno LAZ1 - Italy	https://deims.org/05e96829-e64a-48d3-a96d-de2aa4cde146	IT	42.827	11.898	Plants	18	https://deims.org/dataset/e6ada5c2-d386-450c-b1d5-908ed45b0677	We analysed the data of subplots 4, 6, 7 and 9, as they were surveyed during the whole period. We used the maximum coverage of each species across the 4 strata to compute the biodiversity metrics.
87	Colognole TOS1 - Italy	https://deims.org/fdd9b462-d2a9-441a-80a1-f4e8947f5577	IT	43.513	10.432	Plants	16	http://doi.org/10.23728/b2share.9acd392561074e1ea8848c10712e481e	We analysed the data of subplots 4, 6, 7 and 9, as they were surveyed during the whole period. We used the maximum coverage of each species across the 4 strata to compute the biodiversity metrics.
88	Lago Bidighinzu - Italy	https://deims.org/3707cf71-7e04-41e3-8afc-518b293f6c07	IT	40.556	8.661	Plankton	28	http://doi.org/10.23728/b2share.d149a084959c4a06825f408f86e9a166
89	Lago Anterselva - Italy	https://deims.org/e8342e5a-849b-4eba-8a99-249d285b5094	IT	46.886	12.166	Plankton	17	http://doi.org/10.23728/b2share.ab26962723df42ed9f575150d3e38c16	To ensure consistency within the time series, we used zooplankton data from 1998-2014, for the months August to October.
90	Lago Piccolo di Monticolo - Italy	https://deims.org/7d2699f6-ae7b-4b00-a3b0-24b24bfa1334	IT	46.423	11.29	Plankton	36	http://doi.org/10.23728/b2share.ab26962723df42ed9f575150d3e38c16	To ensure consistency within the time series, we used data from March to July.
91	River Salaca - Latvia	https://deims.org/81a2b50d-76ea-426b-8e5b-0560dc07ee57	LV	57.795	25.148	Aquatic invert.	19	http://doi.org/10.23728/b2share.5561d1c856bc46d19b259fc0df90479c	To ensure consistency within the time series, we used data for months July and August, from 1997 to 2015.
92	River Salaca - Latvia	https://deims.org/81a2b50d-76ea-426b-8e5b-0560dc07ee57	LV	57.874	24.996	Aquatic invert.	20	http://doi.org/10.23728/b2share.5561d1c856bc46d19b259fc0df90479c	To ensure consistency within the time series, we used data for months July and August. 1996-2015
93	River Salaca - Latvia	https://deims.org/81a2b50d-76ea-426b-8e5b-0560dc07ee57	LV	57.753	24.409	Aquatic invert.	20	http://doi.org/10.23728/b2share.5561d1c856bc46d19b259fc0df90479c	To ensure consistency within the time series, we used data for months July and August. 1996-2016
94	LTSER Dutch Wadden Sea Area - Netherlands	https://deims.org/fcbf044b-20e2-4e87-894d-10bfe6e3a7ac	NL	53.25	5.25	Birds	41	http://doi.org/10.23728/b2share.b8d1205a2aba4dad8492bfa4e5c1a238	We used data from the months: January, May and November (or the closest, when those were not available), and we studied only the species that were surveyed throughout the whole period.
95	LTSER Veluwe - Netherlands	https://deims.org/bef0bbd2-d8a9-4672-9e5b-085d049f4879	NL	52.041	5.856	Birds	45	http://doi.org/10.23728/b2share.ce32a67a789b44a1a15965fd28a8cb17
96	North Sea, Middelplaat - Netherlands	Non LTER site	NL	51.349	3.824	Aquatic invert.	16	http://doi.org/10.23728/b2share.af614139a6a146aeb820faae963c1762	To ensure consistency within the time series, we (1) selected only samples from September to October; (2) Selected years 1994-2009 as a similar sampling surface area was surveyed (from 1994 to 2006 we selected only site 241 to have comparable sampling surface area); (3) Computed densities by summing the number individuals for each year and dividing by the total sampled area.
97	Atna river - Norway	Non LTER site	NO	61.983	9.803	Aquatic invert.	15	http://doi.org/10.23728/b2share.d57da19440ad43ba90f3e50ae6402c3a	To ensure consistency within the time series, we used samples that were collected in September-October.
98	Atna river - Norway	Non LTER site	NO	61.997	9.809	Aquatic invert.	15	http://doi.org/10.23728/b2share.d57da19440ad43ba90f3e50ae6402c3a	To ensure consistency within the time series, we used samples that were collected in September-October.
99	Atna river - Norway	Non LTER site	NO	61.984	10.028	Aquatic invert.	15	http://doi.org/10.23728/b2share.d57da19440ad43ba90f3e50ae6402c3a	To ensure consistency within the time series, we used samples that were collected in September-October.
100	Atna river - Norway	Non LTER site	NO	61.745	10.747	Aquatic invert.	15	http://doi.org/10.23728/b2share.d57da19440ad43ba90f3e50ae6402c3a	To ensure consistency within the time series, we used samples that were collected in September-October.
101	Atna river - Norway	Non LTER site	NO	61.983	9.803	Benthic algae	30	http://doi.org/10.23728/b2share.177a0aedcfee4f3d82537bc3b72a3cc7
102	Atna river - Norway	Non LTER site	NO	61.994	9.805	Benthic algae	30	http://doi.org/10.23728/b2share.177a0aedcfee4f3d82537bc3b72a3cc7
103	Atna river - Norway	Non LTER site	NO	62.009	10.014	Benthic algae	30	http://doi.org/10.23728/b2share.177a0aedcfee4f3d82537bc3b72a3cc7
104	Atna river - Norway	Non LTER site	NO	61.852	10.226	Benthic algae	29	http://doi.org/10.23728/b2share.177a0aedcfee4f3d82537bc3b72a3cc7
105	Atna river - Norway	Non LTER site	NO	61.791	10.489	Benthic algae	30	http://doi.org/10.23728/b2share.177a0aedcfee4f3d82537bc3b72a3cc7
106	Atna river - Norway	Non LTER site	NO	61.787	10.468	Benthic algae	30	http://doi.org/10.23728/b2share.177a0aedcfee4f3d82537bc3b72a3cc7
107	Atna river - Norway	Non LTER site	NO	61.745	10.747	Benthic algae	38	http://doi.org/10.23728/b2share.177a0aedcfee4f3d82537bc3b72a3cc7
108	Lake Atnsjøen - Norway	Non LTER site	NO	61.884	10.156	Plankton	28	http://doi.org/10.23728/b2share.a88eacf60f3e494dab95aa17cd2f08d5	To ensure consistency within the time series, we used data from 1990 on.
109	Bialowieza National Park - Poland	https://deims.org/ed872695-0789-4afe-a9f6-ccc584d3b725	PL	52.712	23.894	Terrestrial invert.	28	http://doi.org/10.23728/b2share.53b4ab2d70e44933842cd5571b331198	We used only data from Site 1 because it had a finer temporal resolution.
110	Mondego Estuary - Portugal	Non LTER site	PT	40.145	-8.858	Fish	16	http://doi.org/10.23728/b2share.4bf2ea6873da4336a8c4ebff555dbf57	To ensure consistency within the time series, we used the species abundance data that were gathered at one sampling occasion per month for two months between May and October.
111	Mondego Estuary - Portugal	Non LTER site	PT	40.145	-8.846	Aquatic invert.	16	http://doi.org/10.23728/b2share.7352e774646a4e39b9fe35c50dbf4245	To ensure consistency within the time series, we used the species abundance data that were gathered at one sampling occasion per month in the months: April, May and June.
112	Postojna-Planina Cave System - Slovenia	https://deims.org/b5bcf1f8-b905-4190-bb82-12d0d73904d0	SI	45.8	14.208	Plankton	17	http://doi.org/10.23728/b2share.61ea4aeb27514e7482f6ae8bd2d9acfa	We used the data from sites 8, 9 and 14 because they span the period 2000-2016, while the other sites span shorter time frames.
113	Trnava LTSER - Slovakia	https://deims.org/fabf28c6-8fa1-4a81-aaed-ab985cbc4906	SK	48.664	17.902	Terrestrial invert.	36	http://doi.org/10.23728/b2share.56d39fcc398c48c8bcd1cb189e7d56bf
114	Jalovecka dolina - Slovakia	https://deims.org/e13f1146-b97a-4bc5-9bc5-65322379a567	SK	49.218	19.672	Plants	17	http://doi.org/10.23728/b2share.7f6ee7d795ed47dfa11d2a4ed46541c6	We computed the biodiversity trends for the four sites independently. Then we combined the resulting trends using meta-analysis mixed model (see main text).
115	LTER Kindla, IM-site SE15 - Sweden	https://deims.org/9aa88bb6-b4a9-4569-8520-3d26643e6de9	SE	59.755	14.91	Plants	16	https://b2share.eudat.eu/records/63e22d3afdaa425f8e51c1ee94467671
116	LTER Gårdsjön, IM-site SE04 - Sweden	https://deims.org/c7f490fb-76a4-4d6c-ba3e-2fd2f33822ec	SE	58.055	12.02	Plants	25	https://b2share.eudat.eu/records/10e27dc7d2504d789f85e0a53c10baaa
117	LTER Gammtratten, IM-site SE16 - Sweden	https://deims.org/27415652-8de8-40e7-92c1-f82526116a2d	SE	63.853	18.118	Plants	16	https://b2share.eudat.eu/records/66b5e289ff6f4ce9a08faa0d3f126271
118	Alsbäck - Sweden	Non LTER site	SE	58.32	11.547	Aquatic invert.	32	https://sharkweb.smhi.se/	To ensure consistency within the time series, we used the data of the month May, from 1977 to 2008.
119	Esthwaite Water - United Kingdom	https://deims.org/892c8613-4a21-40b5-a2e9-1036c63ca31f	UK	54.363	-2.986	Plankton	23	http://doi.org/10.23728/b2share.3c1a044b1204499ba3163ece55a85951
120	River Eden (Cumbria) - United Kingdom	https://deims.org/237d419d-ae65-4132-a07b-83727e52c751	UK	54.649	-2.615	Aquatic invert.	15	http://doi.org/10.23728/b2share.c870ecd4f7f040709c815c722f50dd6a
121	River Coquet - United Kingdom	https://deims.org/e6cdc394-033f-481b-815f-b0b95d3e43c1	UK	55.338	-1.629	Aquatic invert.	17	http://doi.org/10.23728/b2share.c870ecd4f7f040709c815c722f50dd6a
122	River Lathkill - United Kingdom	https://deims.org/d3cf4bce-5245-4786-935a-3862fe8b2b11	UK	53.178	-1.672	Aquatic invert.	19	http://doi.org/10.23728/b2share.c870ecd4f7f040709c815c722f50dd6a
123	Drayton - United Kingdom	https://deims.org/00eb83ef-c965-462d-8022-7f7ff75ccd14	UK	52.194	-1.764	Terrestrial invert.	19	https://doi.org/10.5285/5aeda581-b4f2-4e51-b1a6-890b6b3403a3
124	Drayton - United Kingdom	https://deims.org/00eb83ef-c965-462d-8022-7f7ff75ccd14	UK	52.194	-1.764	Terrestrial invert.	17	https://doi.org/10.5285/8385f864-dd41-410f-b248-028f923cb281
125	Bradgate Brook - United Kingdom	https://deims.org/b9263e0a-7072-4959-b255-e05d54455834	UK	52.683	-1.228	Aquatic invert.	17	http://doi.org/10.23728/b2share.c870ecd4f7f040709c815c722f50dd6a
126	Drayton - United Kingdom	https://deims.org/00eb83ef-c965-462d-8022-7f7ff75ccd14	UK	52.194	-1.764	Terrestrial invert.	20	https://doi.org/10.5285/a2a49f47-49b3-46da-a434-bb22e524c5d2
127	River Bure - United Kingdom	https://deims.org/3b7e3af6-779c-4441-b9b6-94c06e7e197a	UK	52.728	1.356	Aquatic invert.	17	http://doi.org/10.23728/b2share.c870ecd4f7f040709c815c722f50dd6a
128	Trout Beck - United Kingdom	https://deims.org/d767988a-34ab-4051-ac72-fe7204ffbe6f	UK	54.694	-2.38	Aquatic invert.	16	http://doi.org/10.23728/b2share.c870ecd4f7f040709c815c722f50dd6a
129	River Lambourn - United Kingdom	https://deims.org/1f9511d8-d7da-4fe4-be32-4ceae9e9660e	UK	51.421	-1.351	Aquatic invert.	15	http://doi.org/10.23728/b2share.c870ecd4f7f040709c815c722f50dd6a
130	River Eden (Kent) - United Kingdom	https://deims.org/ddfc3f5e-8f0c-45eb-81f1-e75f5a9a693f	UK	51.173	0.174	Aquatic invert.	15	http://doi.org/10.23728/b2share.c870ecd4f7f040709c815c722f50dd6a
131	Glensaugh - United Kingdom	https://deims.org/1c4d454d-0c00-49f9-a7fe-3a3e596c3648	UK	56.909	-2.553	Terrestrial invert.	19	https://doi.org/10.5285/8385f864-dd41-410f-b248-028f923cb281
132	Glensaugh - United Kingdom	https://deims.org/1c4d454d-0c00-49f9-a7fe-3a3e596c3648	UK	56.909	-2.553	Terrestrial invert.	21	https://doi.org/10.5285/5aeda581-b4f2-4e51-b1a6-890b6b3403a3
133	Glensaugh - United Kingdom	https://deims.org/1c4d454d-0c00-49f9-a7fe-3a3e596c3648	UK	56.909	-2.553	Terrestrial invert.	19	https://doi.org/10.5285/a2a49f47-49b3-46da-a434-bb22e524c5d2
134	Hillsborough - United Kingdom	https://deims.org/371c5259-6f38-4aa7-9517-c56f608c62cc	UK	54.453	-6.078	Terrestrial invert.	23	https://doi.org/10.5285/8385f864-dd41-410f-b248-028f923cb281
135	Hillsborough - United Kingdom	https://deims.org/371c5259-6f38-4aa7-9517-c56f608c62cc	UK	54.453	-6.078	Terrestrial invert.	23	https://doi.org/10.5285/5aeda581-b4f2-4e51-b1a6-890b6b3403a3
136	Hillsborough - United Kingdom	https://deims.org/371c5259-6f38-4aa7-9517-c56f608c62cc	UK	54.453	-6.078	Terrestrial invert.	23	https://doi.org/10.5285/a2a49f47-49b3-46da-a434-bb22e524c5d2
137	Moor House - Upper Teesdale - United Kingdom	https://deims.org/bf78c96f-0763-4b31-b1a6-6eccef19edd1	UK	54.695	-2.388	Terrestrial invert.	23	https://doi.org/10.5285/8385f864-dd41-410f-b248-028f923cb281
138	Moor House - Upper Teesdale - United Kingdom	https://deims.org/bf78c96f-0763-4b31-b1a6-6eccef19edd1	UK	54.695	-2.388	Terrestrial invert.	23	https://doi.org/10.5285/5aeda581-b4f2-4e51-b1a6-890b6b3403a3
139	Moor House - Upper Teesdale - United Kingdom	https://deims.org/bf78c96f-0763-4b31-b1a6-6eccef19edd1	UK	54.695	-2.388	Terrestrial invert.	23	https://doi.org/10.5285/a2a49f47-49b3-46da-a434-bb22e524c5d2
140	North Wyke - United Kingdom	https://deims.org/4fbe4bf9-e342-4412-8f0c-c75aff08a8ca	UK	50.782	-3.918	Terrestrial invert.	23	https://doi.org/10.5285/5aeda581-b4f2-4e51-b1a6-890b6b3403a3
141	North Wyke - United Kingdom	https://deims.org/4fbe4bf9-e342-4412-8f0c-c75aff08a8ca	UK	50.782	-3.918	Terrestrial invert.	23	https://doi.org/10.5285/a2a49f47-49b3-46da-a434-bb22e524c5d2
142	North Wyke - United Kingdom	https://deims.org/4fbe4bf9-e342-4412-8f0c-c75aff08a8ca	UK	50.782	-3.918	Terrestrial invert.	17	https://doi.org/10.5285/8385f864-dd41-410f-b248-028f923cb281
143	Rothamsted - United Kingdom	https://deims.org/cb340d4c-e6e5-465a-b0cb-d6c613fa5541	UK	51.803	-0.373	Terrestrial invert.	18	https://doi.org/10.5285/5aeda581-b4f2-4e51-b1a6-890b6b3403a3
144	Rothamsted - United Kingdom	https://deims.org/cb340d4c-e6e5-465a-b0cb-d6c613fa5541	UK	51.803	-0.373	Terrestrial invert.	20	https://doi.org/10.5285/8385f864-dd41-410f-b248-028f923cb281
145	Rothamsted - United Kingdom	https://deims.org/cb340d4c-e6e5-465a-b0cb-d6c613fa5541	UK	51.803	-0.373	Terrestrial invert.	24	https://doi.org/10.5285/a2a49f47-49b3-46da-a434-bb22e524c5d2	We used only data from Trap 2 because it was the trap with more temporally regular surveys.
146	Sourhope - United Kingdom	https://deims.org/125d4667-0fae-418d-88ff-7d9930809d12	UK	55.49	-2.212	Terrestrial invert.	23	https://doi.org/10.5285/a2a49f47-49b3-46da-a434-bb22e524c5d2
147	Sourhope - United Kingdom	https://deims.org/125d4667-0fae-418d-88ff-7d9930809d12	UK	55.49	-2.212	Terrestrial invert.	18	https://doi.org/10.5285/5aeda581-b4f2-4e51-b1a6-890b6b3403a3
148	Sourhope - United Kingdom	https://deims.org/125d4667-0fae-418d-88ff-7d9930809d12	UK	55.49	-2.212	Terrestrial invert.	19	https://doi.org/10.5285/8385f864-dd41-410f-b248-028f923cb281
149	Wytham - United Kingdom	https://deims.org/16dcd0c3-a114-412c-9f01-8c1af292ba69	UK	51.781	-1.336	Terrestrial invert.	23	https://doi.org/10.5285/a2a49f47-49b3-46da-a434-bb22e524c5d2
150	Wytham - United Kingdom	https://deims.org/16dcd0c3-a114-412c-9f01-8c1af292ba69	UK	51.781	-1.336	Terrestrial invert.	22	https://doi.org/10.5285/8385f864-dd41-410f-b248-028f923cb281
151	Wytham - United Kingdom	https://deims.org/16dcd0c3-a114-412c-9f01-8c1af292ba69	UK	51.781	-1.336	Terrestrial invert.	23	https://doi.org/10.5285/5aeda581-b4f2-4e51-b1a6-890b6b3403a3
152	Alice Holt - United Kingdom	https://deims.org/d47ec839-5d20-4315-9f88-1e9edbab22e8	UK	51.155	-0.863	Terrestrial invert.	22	https://doi.org/10.5285/5aeda581-b4f2-4e51-b1a6-890b6b3403a3
153	Alice Holt - United Kingdom	https://deims.org/d47ec839-5d20-4315-9f88-1e9edbab22e8	UK	51.155	-0.863	Terrestrial invert.	21	https://doi.org/10.5285/8385f864-dd41-410f-b248-028f923cb281
154	Alice Holt - United Kingdom	https://deims.org/d47ec839-5d20-4315-9f88-1e9edbab22e8	UK	51.155	-0.863	Terrestrial invert.	23	https://doi.org/10.5285/a2a49f47-49b3-46da-a434-bb22e524c5d2
155	Porton Down - United Kingdom	https://deims.org/0f05a86f-0f7a-4b81-8268-6818a6064428	UK	51.127	-1.64	Terrestrial invert.	22	https://doi.org/10.5285/5aeda581-b4f2-4e51-b1a6-890b6b3403a3
156	Porton Down - United Kingdom	https://deims.org/0f05a86f-0f7a-4b81-8268-6818a6064428	UK	51.127	-1.64	Terrestrial invert.	20	https://doi.org/10.5285/8385f864-dd41-410f-b248-028f923cb281
157	Yr Wyddfa/Snowdon - United Kingdom	https://deims.org/8b5da977-eed8-459f-b663-f3835aa0b356	UK	53.075	-4.034	Terrestrial invert.	17	https://doi.org/10.5285/5aeda581-b4f2-4e51-b1a6-890b6b3403a3
158	Yr Wyddfa/Snowdon - United Kingdom	https://deims.org/8b5da977-eed8-459f-b663-f3835aa0b356	UK	53.075	-4.034	Terrestrial invert.	15	https://doi.org/10.5285/8385f864-dd41-410f-b248-028f923cb281
159	Cairngorms (ECN site) - United Kingdom	https://deims.org/5a04fee1-42aa-47e9-abfc-043a3eda12ac	UK	57.116	-3.83	Terrestrial invert.	17	https://doi.org/10.5285/8385f864-dd41-410f-b248-028f923cb281
160	Bassenthwaite Lake - United Kingdom	Non LTER site	UK	54.653	-3.217	Fish	16	http://doi.org/10.23728/b2share.474aee7365a84cbe9d27d0a260ad3eb0
161	Derwent Water - United Kingdom	Non LTER site	UK	54.578	-3.147	Fish	16	http://doi.org/10.23728/b2share.b129228cf9e24c47a2fec1476bad7919
