# Supplementary material for: Meta-analysis of multidecadal biodiversity trends in Europe
Source: Nat Commun. 2020 Jul 13;11:3486. doi: 10.1038/s41467-020-17171-y (PMC7359034; doi:10.1038/s41467-020-17171-y)
Supplement: Supplementary file 6 — Source Data [file 41467_2020_17171_MOESM6_ESM.xlsx]

## Sheet: Fig1a_Sites
Lat	Lon
51.314	4.517
50.747	4.4
50.981	3.8
51.3	4.285
51.358	4.247
50.931	5.626
50.931	5.626
51.185	2.701
51.433	2.808
51.377	3.22
43.422	28.528
42.459	27.629
44.108	27.075
43.088	25.074
42.358	27.71
42.329	27.724
42.563	27.474
42.699	27.839
42.865	27.899
47.05	8.7
46.7	7.75
47.217	7.417
46.483	9.883
46.433	8.8
46.117	9
46.217	6.283
46.583	6.65
46.283	7.85
46.65	10.217
47.683	8.533
46.017	8.833
47.4	8.217
46.283	7.85
47.267	7.883
48.997	14.426
51.765	9.58
50.187	9.1
50.161	9.318
50.037	9.429
51.86	10.418
54.833	5.583
52.44	13.65
52.44	13.65
49.706	7.101
55.68	8.605
42.608	0.029
40.571	0.654
63.067	21.7
63.891	22.939
63.904	23.947
65.04	24.565
65.906	24.452
60.322	24.519
62.616	26.346
61.92	25.72
62.192	25.861
61.054	25.043
59.844	23.241
61.97	23.36
69.039	20.824
66.335	29.334
66.223	29.128
66.382	29.427
66.382	29.58
66.208	29.163
66.213	29.402
66.379	29.424
66.191	29.136
66.338	29.518
66.217	29.391
67.755	29.61
67.278	23.765
48.6	-1.533
46.183	0.467
46.183	0.467
43.16	0.51
46.877	19.407
32.55	34.933
45.25	12.77
45.42	12.26
42.447	13.555
46.237	9.552
46.588	11.435
41.861	13.575
38.423	16.183
42.827	11.898
43.513	10.432
40.556	8.661
46.886	12.166
46.423	11.29
57.795	25.148
57.874	24.996
57.753	24.409
53.25	5.25
52.041	5.856
51.349	3.824
61.983	9.803
61.997	9.809
61.984	10.028
61.745	10.747
61.983	9.803
61.994	9.805
62.009	10.014
61.852	10.226
61.791	10.489
61.787	10.468
61.745	10.747
61.884	10.156
52.712	23.894
40.145	-8.858
40.145	-8.846
45.8	14.208
48.664	17.902
49.218	19.672
59.755	14.91
58.055	12.02
63.853	18.118
58.32	11.547
54.363	-2.986
54.649	-2.615
55.338	-1.629
53.178	-1.672
52.194	-1.764
52.194	-1.764
52.683	-1.228
52.194	-1.764
52.728	1.356
54.694	-2.38
51.421	-1.351
51.173	0.174
56.909	-2.553
56.909	-2.553
56.909	-2.553
54.453	-6.078
54.453	-6.078
54.453	-6.078
54.695	-2.388
54.695	-2.388
54.695	-2.388
50.782	-3.918
50.782	-3.918
50.782	-3.918
51.803	-0.373
51.803	-0.373
51.803	-0.373
55.49	-2.212
55.49	-2.212
55.49	-2.212
51.781	-1.336
51.781	-1.336
51.781	-1.336
51.155	-0.863
51.155	-0.863
51.155	-0.863
51.127	-1.64
51.127	-1.64
53.075	-4.034
53.075	-4.034
57.116	-3.83
54.653	-3.217
54.578	-3.147

## Sheet: Fig1a_pie_charts
TaxonomicGroup	colB	Adriatic	Alpine	Atlantic	BlackSea	Boreal	Continental	Mediterranean	NorthSea	Pannonian
Algae	#E6AB02	0	6	0	0	1	0	0	0	0
Birds	#E7298A	0	0	4	5	0	4	2	1	0
Fish	#A6761D	0	0	2	0	0	0	1	0	0
InvertebratesA	#D95F02	0	3	9	0	14	4	1	6	0
InvertebratesT	#7570B3	0	3	34	0	14	2	0	0	0
Mammals	#666666	0	0	1	0	0	0	0	0	0
Plankton	#66A61E	1	4	1	0	0	2	2	0	0
Vegetation	#1B9E77	0	17	5	0	3	5	3	0	1

## Sheet: Fig1b_pie_charts_upper_panel
TaxonomicGroup	colB	FW	MA	TE
Algae	#E6AB02	7	0	0
Birds	#E7298A	5	7	4
Fish	#A6761D	2	1	0
InvertebratesA	#D95F02	29	8	0
InvertebratesT	#7570B3	0	0	53
Mammals	#666666	0	0	1
Plankton	#66A61E	8	2	0
Vegetation	#1B9E77	0	0	34

## Sheet: Fig1b_pie_charts_lower_panel
Biogeoregion	colB	FW	MA	TE
Adriatic	#1B9E77	0	1	0
Alpine	#1B9E77	13	0	20
Atlantic	#66A61E	11	2	43
BlackSea	#666666	1	4	0
Boreal	#D95F02	15	0	17
Continental	#E7298A	10	0	7
Mediterranean	#E6AB02	1	4	4
NorthSea	#7570B3	0	7	0
Pannonian	#A6761D	0	0	1

## Sheet: Fig1c_pie_charts
Biogeoregion	colB	Algae	Birds	Fish	InvertebratesA	InvertebratesT	Mammals	Plankton	Vegetation
Adriatic	#1B9E77	0	0	0	0	0	0	1	0
Alpine	#1B9E77	6	0	0	3	3	0	4	17
Atlantic	#66A61E	0	4	2	9	34	1	1	5
BlackSea	#666666	0	5	0	0	0	0	0	0
Boreal	#D95F02	1	0	0	14	14	0	0	3
Continental	#E7298A	0	4	0	4	2	0	2	5
Mediterranean	#E6AB02	0	2	1	1	0	0	2	3
NorthSea	#7570B3	0	1	0	6	0	0	0	0
Pannonian	#A6761D	0	0	0	0	0	0	0	1

## Sheet: Fig2e_abundance
	estimate	pval	zval	ci.lb	ci.ub
BiogeoregionAdriatic	-24	0.450797	-0.754088	-86.3789	38.3789
BiogeoregionAlpine	-3.83856	0.53846	-0.615144	-16.069	8.39183
BiogeoregionAtlantic	-13.9545	0.00639783	-2.72666	-23.9852	-3.92381
BiogeoregionBlackSea	37.2455	0.128651	1.51944	-10.7984	85.2893
BiogeoregionBoreal	3.22456	0.658014	0.442656	-11.0529	17.5021
BiogeoregionContinental	-18.0652	0.0712297	-1.80401	-37.6921	1.56171
BiogeoregionMediterranean	12.4819	0.225584	1.21181	-7.70611	32.67
BiogeoregionNorthSea	46.7452	0.00629276	2.73212	13.2112	80.2792

## Sheet: Fig2e_richness
	estimate	pval	zval	ci.lb	ci.ub
BiogeoregionAdriatic	-2	0.958276	-0.0523168	-76.9268	72.9268
BiogeoregionAlpine	5.31599	0.461084	0.737063	-8.82005	19.452
BiogeoregionAtlantic	-6.12406	0.291134	-1.05564	-17.4944	5.24626
BiogeoregionBlackSea	98.2322	0.000641108	3.4136	41.8309	154.634
BiogeoregionBoreal	33.6289	1.37838e-05	4.34728	18.4674	48.7905
BiogeoregionContinental	4.59064	0.681011	0.411083	-17.2966	26.4779
BiogeoregionMediterranean	-2.34308	0.848382	-0.191184	-26.3637	21.6775
BiogeoregionNorthSea	105.059	7.72273e-09	5.7744	69.3993	140.718
BiogeoregionPannonian	9.41009	0.790765	0.265318	-60.1045	78.9247

## Sheet: Fig2e_diversity
	estimate	pval	zval	ci.lb	ci.ub
BiogeoregionAdriatic	16	0.642543	0.464146	-51.5637	83.5637
BiogeoregionAlpine	-4.05693	0.532812	-0.623719	-16.8054	8.6915
BiogeoregionAtlantic	-0.644733	0.905859	-0.118263	-11.3298	10.0404
BiogeoregionBlackSea	70.5696	0.00760597	2.66908	18.7488	122.39
BiogeoregionBoreal	14.7373	0.0367329	2.08872	0.908467	28.5662
BiogeoregionContinental	15.5974	0.134497	1.4966	-4.82911	36.0239
BiogeoregionMediterranean	5.34866	0.623535	0.490847	-16.0087	26.706
BiogeoregionNorthSea	44.5057	0.0106103	2.55528	10.3687	78.6427
BiogeoregionPannonian	8	0.816507	0.232041	-59.5732	75.5732

## Sheet: Fig2e_turnover
	estimate	pval	zval	ci.lb	ci.ub
BiogeoregionAdriatic	2	0.875896	0.156174	-23.0998	27.0998
BiogeoregionAlpine	3.26659	0.000151265	3.78898	1.57685	4.95633
BiogeoregionAtlantic	1.17988e-06	0.999465	0.000670944	-0.0034455	0.00344786
BiogeoregionBlackSea	-49.3184	0.00637368	-2.72791	-84.753	-13.8839
BiogeoregionBoreal	2.19821	0.0401252	2.05246	0.0990615	4.29735
BiogeoregionContinental	4.36745	0.0127167	2.49161	0.931897	7.803
BiogeoregionMediterranean	-2.01504e-06	0.999472	-0.000661563	-0.00597183	0.0059678
BiogeoregionNorthSea	-23.0558	0.0154613	-2.42139	-41.718	-4.39357
BiogeoregionPannonian	-6.06667	0.544063	-0.60668	-25.6659	13.5325

## Sheet: Fig3e_abundance
	estimate	pval	zval	ci.lb	ci.ub
RealmFW	-2.24168	0.687816	-0.40182	-13.1759	8.69259
RealmMA	9.53958	0.332056	0.969982	-9.73628	28.8154
RealmTE	-7.66793	0.0644933	-1.84875	-15.7971	0.461255

[truncated: 11 more sheets: Fig3e_richness, Fig3e_diversity, Fig3e_turnover, Fig4e_abundance, Fig4e_richness, Fig4e_diversity, Fig4e_turnover, Suppl_Fig1_abundance, Suppl_Fig1_richness, Suppl_Fig1_turnover, Suppl_Fig2]
